# Supplementary material for: Potential molecular mechanism in self-renewal is associated with miRNA dysregulation in sacral chordoma – A next-generation RNA sequencing study
Source: Heliyon. 2022 Aug 13;8(8):e10227. doi: 10.1016/j.heliyon.2022.e10227 (PMC9404356; doi:10.1016/j.heliyon.2022.e10227)
Supplement: _Supplementary_Table_1 [file mmc5.xlsx]

## Sheet: Clinical data
Supplementary Table 1. Clinical characteristics of chordoma patients
Identifier	DOB	Gender	Diagnosis	Primary/Recurrent status	First simptoms	Date of receiving the sample for NGS	Sample from surgery No.	Type of surgery	Complications	Total No. of surgeries	Metastasis	Last follow up	Imaging during follow up	Immune positivity, brachyury	Current status
CH4	1945.08.24	F	Classic chordoma	Primary	2011	2013-06-26	1	en bloc resection S.III	Vegetative disfunction	1	no	2017-07-19	No recurrence	+	Alive with no evidence of local or systemic disease
CH6	1952.09.15	F	Classic chordoma	Recurrent	2004	2013-06-04	5	Ventro-dorsal sacrum en bloc resection, stabilization	Multiple recurrences, wound infection,right leg paresis	5	Th.XII rib	2015-01-06	ventral recurrence	+	Died because of disease
CH7	1965.04.19	M	Classic chordoma	Recurrent	2010	2013-07-03	3	Recidiva en bloc resection, ventral aproach	Wound inection, vegetative disfunction, right leg paresis, multiple recurrences	4	no	2014-01-27	recurrence	2+	Died because of complications
CH8	1957.07.06	M	Classic chordoma	Recurrent	2008	2013-10-14	3	Recidiva en bloc resection, dorso-ventral aproach	Multiple recurrences, wound infection	7	no	2016-09-08	Ventral recurrence	+	no data
CH10	1951.05.12	F	Classic chordoma	Recurrent	2003	2014-02-18	2	Mini open debulking	Multiple recurrences, wound infection, vegetative dysfunction	4	no	2019-10-22	Vento-dorsal recurrence	+	Died because of disease
CH11	1947.01.15	M	Classic chordoma	Primary	2013	2014-06-18	1	Mini open debulking	Multiple recurrences, wound infection, vegetative disfunction	3	no	2017-03-30	recurrence	+	Died because of complications
CH12	1971.08.17	F	Classic chordoma	Recurrent	2007	2014-05-06	8	Recidiva en bloc resection	Multiple recurrences, vegetative disfunction	12	lung	2015-07-16	recurrence	3+	Died because of disease
CH13	1931.12.01	F	Classic chordoma	Primary	2014	2014-04-18	1	Mini open debulking	Multiple recurrences	2	no	2015-11-06	No imaging	+	Died because of disease
