# Supplementary material for: Potential molecular mechanism in self-renewal is associated with miRNA dysregulation in sacral chordoma – A next-generation RNA sequencing study
Source: Heliyon. 2022 Aug 13;8(8):e10227. doi: 10.1016/j.heliyon.2022.e10227 (PMC9404356; doi:10.1016/j.heliyon.2022.e10227)
Supplement: _Supplementary_Table_3 [file mmc7.xlsx]

## Sheet: heatmap data
Supplementary Table 4.: Differentially expressed miRNAs in chordoma tumors.
Normalized expression values of the 126 differentially expressed miRNAs from Chimira/EdgeR analysis were scaled and log2 transformed. The data was used to generate the heatmap in Figure 1b.
	Chordoma								NP cell lines
	CH8	CH12	CH11	CH10	CH7	CH6	CH13	CH4	NP6	NP5	NP12	NP7	NP9	NP11	NP13	NP10
hsa-mir-182-5p	-3.67011142273819	-0.304965113621648	0.981669699950435	2.3263959449673	-0.152606683536519	-0.0851135002241773	-2.91128689811348	2.60123948862253	-6.41697645486817	-5.63129982149425	-7.34263309412904	-6.52560956149114	-7.22366730240334	-7.37793596835671	-6.89497239476506	-6.89683956244469	hsa-mir-182-5p
hsa-mir-451a	-0.553510425431511	-3.79183225123312	1.27276167516244	0.300559533346031	1.32139405035936	2.24381007531663	2.0302030050861	-2.65147347153321	-5.62009376172497	-6.07268729419151	-6.34292853889194	-5.67482457406972	-5.47526786041792	-6.9164645994645	-6.48116745950317	-6.61260189100896	hsa-mir-451a
hsa-mir-142-5p	0.51641997572929	-0.352088810249834	1.91411763012555	0.492687768051939	0.606887841577314	1.78105178452746	1.69340068484475	-1.92213667487077	-5.57225480434482	-5.16235186056129	-5.41166726640717	-5.52662531034061	-5.65468281908927	-6.46180864961048	-6.87450841620409	-5.74646626128928	hsa-mir-142-5p
hsa-mir-96-5p	-2.64255641989993	-0.0911008104067864	1.79050618937583	2.99905325156414	0.397550674934371	0.53158552350983	-3.58810496538914	-1.30699447791632	-5.07760015412471	-4.79322809242503	-5.68639968804564	-4.47942963709171	-6.12686130493395	-5.90003980353181	-5.31273957012543	-6.54726749459534	hsa-mir-96-5p
hsa-mir-126-3p	1.94501923996394	1.73336605718531	-0.0502768604213301	-0.160876658107964	0.977341174285398	0.240245898194491	1.82760500551806	-4.0363223279487	-5.25648138513644	-4.10703890352287	-5.9177483389515	-4.4212716708026	-5.52813495728213	-6.49395853382239	-6.71401322247361	-6.14118622488591	hsa-mir-126-3p
hsa-mir-140-5p	0.596654071303708	-0.793438182752252	1.54348655512488	1.30589822336246	1.54652446939554	0.606805630944494	1.78538476198733	-1.24129661514782	-5.02833033314359	-5.3684491363517	-5.67665823125115	-4.80672316757481	-5.58660513144069	-5.95169889140148	-5.24410442427738	-4.80056044363464	hsa-mir-140-5p
hsa-mir-148a-3p	-0.174805482056245	0.174942757806967	1.89863463975275	0.855982709089393	1.82411649454256	1.56577347241843	0.0652750436872206	-0.563122685621319	-5.09715214781554	-4.48649621251053	-5.11167141962127	-4.93599749915689	-5.23806931507062	-5.78861824347954	-5.20131801007316	-6.05536565730058	hsa-mir-148a-3p
hsa-mir-126-5p	1.92938003322023	1.31288309158301	0.675056385153336	0.187581087630376	0.464160666870659	0.0716351847981212	2.0995135043626	-5.19121355413562	-4.73125287756185	-4.39625474279221	-5.56244483281923	-4.69250976914289	-5.68097835482019	-5.66060773088548	-5.77374721562019	-5.30783542194899	hsa-mir-126-5p
hsa-mir-424-5p	0.511680914547178	1.44928476030576	1.16189511185596	2.02382158976165	1.62955256920759	-0.612510564132615	0.572187092346993	-4.07391102197547	-4.86876424443053	-3.58439218273086	-7.47756377835146	-4.27059372739754	-5.91802539523977	-5.69120389383764	-5.5189411597101	-6.33843158490116	hsa-mir-424-5p
hsa-mir-195-5p	0.893696257557075	0.945025278850554	0.359611950020913	1.92411397197495	0.09635169938782	-0.797395120079533	1.62579053229979	1.12016067945566	-4.9067628782382	-5.56794303251615	-4.72414903397055	-5.25414457718284	-5.70226743680167	-5.03732482300765	-4.5024920094954	-5.49190743612876	hsa-mir-195-5p
hsa-mir-199b-5p	2.76636520463904	1.98701051715356	-0.371487842253885	0.0363630597976556	-0.71665072815165	-0.825567091317143	0.841621863934795	-2.23552393071064	-4.69637622597776	-4.41200416427809	-4.92666413664496	-4.09820570894478	-5.56506513114519	-7.25578146955108	-5.08351873542355	-5.48797166133575	hsa-mir-199b-5p
hsa-mir-143-3p	1.44559729482053	2.14960042577397	0.626761718955558	0.522522066568996	0.891632098300288	0.469443077373151	1.10814071924739	-2.24382487735685	-4.83087321469851	-4.77477014067195	-5.62729975179521	-4.46097168533864	-5.05943650403259	-6.09200163144911	-5.18515989599224	-4.5548047513752	hsa-mir-143-3p
hsa-mir-223-3p	0.128592623714426	0.366725786492523	2.15749609813981	0.214655802008069	1.5979062401605	0.988585955275174	0.91284473511262	-0.256852690426073	-6.10481724934071	-3.65052018619871	-6.12865428254047	-4.92168423158656	-5.56911589942879	-4.34229439802665	-4.75499416462027	-5.98952208909017	hsa-mir-223-3p
hsa-mir-144-5p	-1.39241431605781	-4.9623259749476	0.605028699437121	0.505195539413351	1.04435693828165	2.32942204792472	2.40337721921413	-6.2117927505988	-6.26968037888766	-4.81538331574567	-4.70855491136627	-4.50158486041236	-4.3189415296969	-5.18522943268625	-5.33489479344607	-5.56942271791597	hsa-mir-144-5p
hsa-mir-133a-3p	3.57745898485361	-3.96662354302474	-0.497213144975734	1.10325912874497	-1.29818272497297	-1.52455891492102	-3.7744626107059	-4.58551406910171	-4.14332809425592	-4.51103272913594	-5.12409640556381	-5.41962669513907	-5.42962844236601	-5.84023686157917	-4.44558170611518	-4.90250205192153	hsa-mir-133a-3p
hsa-mir-142-3p	0.397459227892538	-1.18966172102948	2.30161056052441	0.61328012454695	0.338973895395133	0.97699108186131	2.06929466081686	-4.02409099740183	-3.91205362424838	-4.6276815625487	-4.52085315816931	-4.31388310721539	-5.54627727577878	-5.73449327365549	-5.1471930402491	-5.38172096471901	hsa-mir-142-3p
hsa-mir-144-3p	-0.963839124517374	-4.33879554477757	1.41655242381078	0.60183584673213	1.10597946707689	1.95608051564857	2.29142995632325	-6.00972608886705	-4.89768871571359	-4.61331665401391	-5.50648824963452	-3.71455569795945	-4.94694986652283	-5.7201283651207	-3.81090003682696	-6.36735605618422	hsa-mir-144-3p
hsa-mir-133b	3.68960812654174	-3.70175401292512	-1.1689456719425	0.825259621956866	-1.6325500151378	-2.88066486411335	-5.08922776451733	-6.18825998587717	-4.07622261272371	-4.79185055102403	-4.68502214664464	-4.47805209569073	-6.71044626425411	-5.89866226213082	-3.72639952800328	-5.54588995319434	hsa-mir-133b
hsa-mir-450b-5p	0.556504705127797	1.59051719893319	1.79879780390753	1.98041821390348	0.126763565379462	-0.132898448176913	0.720267641170807	-3.04930281261626	-4.42911853579248	-3.97482147265049	-3.86799306827109	-4.24598551803833	-5.89341718588056	-5.66659568447843	-6.07929545107204	-4.72886087482079	hsa-mir-450b-5p
hsa-mir-140-3p	-0.574634139552104	-0.577184914781582	0.411791995121961	0.500958346625345	0.701248921883369	0.401018628282331	0.416658357638829	2.87108431893292	-5.37237332355355	-5.29296372391396	-5.56319236860267	-3.74503962671141	-4.95107407036962	-4.71728374602096	-4.26884785555758	-4.38521305052078	hsa-mir-140-3p
hsa-mir-101-3p	0.204421067049586	-0.472665227374981	1.02638525760899	2.16963167768329	1.39708180141288	1.24302188033375	1.1622341991246	-5.0222557275952	-5.2321464493291	-2.91802704423537	-4.75348314199969	-4.97101091957368	-4.89674374990302	-5.63954859945737	-5.46728586532983	-5.82734467188359	hsa-mir-101-3p
hsa-mir-204-5p	-2.12257739036937	-4.39346135648188	-1.94554191308577	1.94659147155373	-1.74172159536795	-0.0182219317796721	-3.75034678824067	3.30816226738597	-4.70081576042193	-2.45296957474737	-6.04658088850907	-4.83961083755515	-7.07200500611854	-5.6752585032741	-5.67292077058887	-5.32248619433761	hsa-mir-204-5p
hsa-mir-150-5p	1.38198360609577	-0.14279825430411	1.72049541262044	-0.318943088933231	-0.93347822971535	1.11600703198925	1.57980690759778	1.23705984102293	-4.24810888229952	-4.83820593851599	-2.82448693852807	-4.93944498246152	-4.84991105613754	-5.36005514890162	-6.35771741621639	-5.59224534068629	hsa-mir-150-5p
hsa-mir-99a-5p	0.65599920095296	0.608035031862185	1.83907995048072	0.714901631112089	1.883434851618	0.824943529469135	-1.56905631606299	0.599343937932911	-4.79512232675245	-2.94833033298271	-5.12974689723438	-4.71632596881304	-4.78414837042832	-4.71290985274704	-4.66211063110518	-5.52112942048286	hsa-mir-99a-5p
hsa-mir-192-5p	-0.269027585766651	0.147745697054249	1.13764302648954	1.8491101451515	-0.259024713671774	1.44827272539158	0.674479943014587	1.43921099729068	-5.28379717234644	-2.74461121161794	-5.44513772929615	-4.8596560550885	-4.74809582243452	-4.52127432103239	-4.69296598812222	-4.8205787086756	hsa-mir-192-5p
hsa-mir-375	-6.64992260628593	3.62093136714014	-4.55459177012157	-0.0437650274483642	-3.2983040325096	0.891541206849322	-2.0508475801903	-3.76655116199863	-4.23947628956633	-3.69206982203286	-5.00027891693231	-3.05634327181218	-4.28873744037557	-4.47695343825229	-6.21158129973326	-6.44610922420317	hsa-mir-375
hsa-mir-335-3p	-0.322134407787832	2.55178551478911	2.13502265879354	-0.700392802268128	-2.32250116275505	-0.258592912461099	0.606736454074278	0.4419124645462	-4.66360402670041	-3.20930696355842	-5.1569263432014	-4.48047100894627	-3.67333681332301	-4.07100617682868	-4.67635102136469	-6.13327136717104	hsa-mir-335-3p
hsa-mir-450a-5p	0.543352087145918	0.914354089798915	1.89627934667512	2.34088287168698	-0.0888373055751705	-0.280740247284813	0.126910287016797	-0.828386456881589	-5.15929257957686	-5.28995801715603	-5.18312961277664	-3.97615956182271	-4.88662563549874	-2.93733810962552	-4.80946949485643	-3.23664249726873	hsa-mir-450a-5p
hsa-mir-335-5p	-0.254750278229957	1.83414079315893	1.87172825423295	0.392053885542903	-1.76680177146303	0.934666946300259	1.55979158981722	-0.105765884007091	-4.48558160718331	-1.51671137121156	-4.73181106171953	-4.52484101076561	-6.757235179329	-6.53041367792687	-4.94311344452048	-6.17764136899038	hsa-mir-335-5p
hsa-mir-660-5p	1.01101571089977	1.17662767200228	1.17913596707602	0.256182329913045	1.65342435690727	1.35680746582879	0.718905473827399	-1.41748727503636	-4.64529990476753	-2.19100284162555	-4.08417443724615	-5.46216688701339	-3.88720613351917	-4.88277705345349	-3.97354872515974	-4.94504224379585	hsa-mir-660-5p
hsa-mir-490-3p	-7.62812889747336	1.56327321495975	-2.11056506062595	1.085054094596	-5.46093489483446	-0.906092838696286	2.94063920768593	0.910594375426499	-3.00355777540091	-3.67027611322028	-2.63744829028467	-3.87105083071673	-4.74087491989541	-5.29166099715683	-5.51171568580805	-4.1612811095568	hsa-mir-490-3p
hsa-mir-340-5p	-0.242187509699897	-0.0146529365344127	1.21058327555459	1.10799613839385	1.28830240392729	1.86754553384681	0.872072676280506	0.236139722268779	-5.27335153453035	-1.13455629711629	-5.93461848834542	-5.31261093811265	-5.04250476614686	-7.31818360527391	-6.40895527698016	-5.38044879561627	hsa-mir-340-5p
hsa-mir-542-3p	0.694573259089935	1.6993716289341	0.988506628493094	1.3288147901884	0.244794366105057	-0.124444263431568	1.56745716261353	-0.116537559467456	-3.39681760909276	-2.52748304667193	-4.42065464229253	-3.21368459133862	-5.44607875990201	-4.63429475777872	-4.04699452437233	-3.28152244884223	hsa-mir-542-3p
hsa-mir-29c-3p	0.444223144900569	-0.12860442852561	1.9322704344204	1.39634079977215	1.17389278485061	0.86593868464376	1.06011751271984	-0.976485504366572	-2.92071635085986	-3.92585090635517	-2.54600400756936	-3.61205245102186	-4.72896940216531	-4.81027019612551	-4.22296996271913	-5.26485280924663	hsa-mir-29c-3p
hsa-mir-19b-3p	0.307866626916635	-0.0422151247045297	1.53577677206712	1.59476553282396	1.49128953124181	0.59626204681611	1.39844152695252	-1.92727047414686	-3.52572648379842	-1.94589853857257	-4.20164021357788	-3.4800969897942	-4.12752865763644	-5.22263525112167	-4.63533501771528	-4.86986294218519	hsa-mir-19b-3p
hsa-mir-378a-3p	1.55046420110158	-0.146716221141855	1.36700528065	2.21155446483497	-0.0863652299085128	-0.0440771789634434	-0.241800847005962	0.661325039801615	-5.02753748696524	-4.74316542526556	-4.05137452016501	-5.42936696993225	-3.33983304360828	-2.39054551773505	-2.80324528432867	-4.91224232671471	hsa-mir-378a-3p
hsa-mir-6510-3p	-0.977587973955679	-1.7924259644722	0.438262762703236	1.43836865804229	-2.3054494996848	1.22039901977321	-0.531706453971944	2.84835519028256	-3.24662175674153	-3.37728719432069	-4.27045878994129	-2.06348873898738	-4.29588290755077	-4.48409890542748	-3.89679867202109	-4.131326596491	hsa-mir-6510-3p
hsa-mir-378a-5p	2.13824165850303	-0.19556127396041	1.05749526624348	1.23985106816255	0.631265193711611	0.175157302460237	-0.287722786676433	1.01299262021798	-3.06479456550858	-3.7804225038089	-2.67359409942951	-2.46662404847559	-4.11405571631783	-4.88723421491569	-3.29993398150931	-4.53446190597921	hsa-mir-378a-5p
hsa-mir-509-3p	0.689228315767064	-2.8814525753675	1.98150436730745	-0.673741565966054	2.97024221796312	-1.33789740208464	-4.71638530393094	-0.645492523848454	-4.28834265285848	-3.41900809043764	-2.72721718533709	-2.10520963510432	-3.75264130294656	-4.52581980154443	-3.93851956813804	-4.17304749260795	hsa-mir-509-3p
hsa-mir-30b-5p	0.388786193607513	0.12300825266124	1.22279569958867	0.973721288837881	1.31587686673343	0.60636001446006	1.37821953228099	0.929125914781679	-3.44394147314584	-2.69490114444272	-3.75408269150225	-3.65673713172283	-3.40913835916661	-3.11582144597757	-3.24612148187046	-3.76304913704108	hsa-mir-30b-5p
hsa-mir-148a-5p	-0.914654611144979	-0.308146232539577	0.991686961950153	0.886023434845124	1.12059539308588	1.50838001005672	-0.171201208371292	2.04043180207241	-3.52101658211193	-2.5812926917997	-3.05942678814146	-3.65981165924515	-3.08485090575093	-3.43656563591052	-3.49312159227886	-4.26821789811147	hsa-mir-148a-5p
hsa-mir-29b-3p	-0.108649036949948	-0.209624417427724	2.00006401113516	1.29409832025379	1.51801931881701	0.998211896119857	0.577452341485319	-0.863972077321594	-4.55928962622575	-3.27491756452607	-2.58312665942551	-3.3761566084716	-5.19351327775615	-2.7967667749117	-2.47250094733911	-3.44399446597521	hsa-mir-29b-3p
hsa-mir-95-3p	0.947616054273702	-2.36743647932852	1.68738801766942	0.815183549110099	2.31378738367871	0.640065793714138	-0.416494013244797	-0.497604326607371	-4.72541695633855	-1.85608239391771	-4.74925398953831	-3.5422839385844	-5.77467810714778	-2.64096601013713	-4.37559387161811	-2.02515929536685	hsa-mir-95-3p
hsa-mir-146b-5p	-0.223991076851543	0.423911635221991	-0.781087982098097	-1.10662500333805	-0.363558086765916	1.84242513747791	1.1468196062041	2.40246482189019	-4.24934856066603	-3.02156002733272	-3.88616247075655	-2.04783701359702	-3.00658310230177	-2.99086821468957	-3.40356798128319	-4.02713819649898	hsa-mir-146b-5p
hsa-mir-194-5p	-0.338660636586645	0.114927487041933	1.04692607414654	1.46168418500173	-0.605363160477907	1.33773275663472	1.3790588860076	1.36962410114256	-5.37942543169938	-2.51009086927854	-3.08133437001178	-2.61132991322407	-3.10675848762125	-2.80954765832773	-3.44463984625779	-3.26413027144884	hsa-mir-194-5p
hsa-mir-190a-5p	-0.0289525307534799	-1.81389322256624	2.37916574644178	1.88392110121493	0.297130950915706	1.16706726302392	0.413342869956758	-4.30039919551829	-2.18836182236483	-2.319027259944	-3.2121988555646	-2.59019130533184	-3.50065737900787	-5.01080147177194	-3.42350123836556	-3.65802916283545	hsa-mir-190a-5p
hsa-mir-19a-3p	0.14205333226495	-0.830740196676873	1.72451329083055	1.4722777728203	1.39243192627811	0.64681741783175	1.48852772390899	-2.89343846072234	-4.68829168317741	-0.49702902586921	-4.71212871637718	-2.50515866542326	-4.73755283398665	-4.92576883186336	-4.33846859845697	-4.57299652292688	hsa-mir-19a-3p
hsa-mir-153-3p	-2.02502548170194	-2.55198499540718	-0.952062458566028	1.72611534188566	0.0046649971870275	3.19885570682192	-1.19052051116712	-4.16402185044309	-3.6369469780108	-1.1826499148688	-3.66078401121056	-2.45381396025665	-4.68620812882003	-3.87442412669675	-3.28712389329036	-3.52165181776027	hsa-mir-153-3p
hsa-mir-32-5p	0.254166591096477	-0.516396798493664	1.466854377899	1.18567416284803	0.860645639260893	1.34908646967656	1.78688661465788	-4.06703310886543	-3.53995823643313	-1.08566117329114	-3.56379526963289	-2.35682521867898	-3.58921938724237	-3.77743538511908	-3.19013515171269	-3.4246630761826	hsa-mir-32-5p
hsa-let-7a-3p	0.692157505657662	1.0034469219558	0.920398754271482	1.82995402715428	-0.0804713476136852	0.66811118073793	1.05074273476662	0.30318288390816	-2.79423310856734	-3.50986104686766	-2.40303264248826	-3.19606259153435	-3.84349425937658	-2.29474466308708	-2.4444100238469	-3.26390044903796	hsa-let-7a-3p
hsa-mir-15a-5p	0.163276314696007	-0.800246806973865	1.16682289126656	1.23002424960896	0.702842160111678	1.75096679000862	1.79501387740421	-3.3702670275362	-3.16512024999127	-3.29578568757044	-2.96656486185459	-2.98198723223712	-2.6700608845767	-2.0179335484419	-2.43063331503552	-3.36176909605548	hsa-mir-15a-5p
hsa-mir-374a-5p	1.03528790761628	0.020760751626355	1.42915183083583	1.17929322680745	0.763442080449061	1.18775257344501	1.39843942360679	-2.7303401411471	-5.01062019077241	-0.81935753346421	-2.03445722397218	-3.82748717301826	-3.25252641952404	-4.24809733945836	-3.66079710605198	-3.89532503052187	hsa-mir-374a-5p
hsa-mir-454-3p	0.486799139215897	0.728726693808953	0.998145241582937	0.833344210246297	1.31754302304953	1.35093881096682	1.42920342756193	-2.98640365419106	-3.30732568831371	-0.853028625171717	-4.65309081640084	-2.44612076544693	-3.09355243328916	-2.69680593044471	-2.95750260359328	-5.51395862295054	hsa-mir-454-3p
hsa-mir-145-5p	1.41227596608717	1.698966780971	0.451729727032823	-0.0954176276297441	-0.236558496736521	-0.305914670442175	1.20881308642297	1.32922600234924	-3.64443037289459	-3.48558919327877	-3.37876078889938	-1.54375951533241	-3.19119118317464	-4.59240090438556	-2.46453228961647	-1.45113270064278	hsa-mir-145-5p
hsa-mir-5683	1.44259159522023	-2.1388157025074	-0.0914341886950171	-1.12750190590945	2.93038829527992	0.00420154119173867	0.380601141508905	-1.62532167545944	-2.09824680302714	-2.22891224060631	-3.12208383622691	-1.915113785273	-4.14750795383639	-3.3357239517131	-1.74842371830672	-2.98295164277662	hsa-mir-5683
hsa-mir-340-3p	-0.509651175836427	-0.684094274820887	0.543859484633308	1.29684587273354	-0.0778622533761189	1.62884797032056	0.747191658916751	1.87379387158552	-2.22848787606179	-1.77419081291981	-4.25232490926156	-2.04535485830765	-2.10782402542872	-4.46596502474775	-3.87866479134136	-2.11319271581126	hsa-mir-340-3p
hsa-mir-363-3p	-0.588611828494236	-1.62488260599389	0.848507524918336	0.204757230482659	0.875624308562782	2.09997342636161	2.09078460416276	-1.984940243705	-3.83637699452643	0.202882569336714	-5.18214212261357	-4.97517207165965	-5.62260373950188	-5.39578223809975	-4.22351950397221	-4.45804742844211	hsa-mir-363-3p
hsa-mir-338-3p	0.211043420596154	0.843062762947431	0.539661319200263	0.699990814789327	1.21098655609106	1.41956835803158	1.34427198849106	-0.257260573397959	-3.31514820168682	-0.860851138544829	-3.33898523488658	-2.13201518393267	-4.36440935249606	-3.55262535037277	-1.38036261624523	-3.19985304143629	hsa-mir-338-3p
hsa-let-7i-3p	-0.00802378105664324	0.615622146061654	1.08051788944508	1.92939821495849	-0.012603204252428	0.234829526659447	-0.853439140026823	1.73757318539206	-2.5667523381999	-2.78488061702941	-3.09308971192885	-1.56419156608757	-3.4555488168159	-3.4322607094989	-1.71942959400865	-2.07948840056241	hsa-let-7i-3p
hsa-mir-186-5p	-0.378617316604377	-0.374396533971605	0.415327422404507	1.20430572250293	1.26530217703694	1.44103822313505	0.992571634574546	1.11058170194985	-3.15321022488688	-2.38895770852361	-2.20412679214294	-3.06876148199214	-2.00759244692153	-1.71149811068583	-2.18697500082024	-2.83265699008176	hsa-mir-186-5p
hsa-mir-139-5p	2.35826051691723	0.89403675855994	-0.668312133497782	-0.282916082273937	0.48106040019767	-0.473140730060111	0.52688299134732	1.26656986295443	-3.16055157500016	-2.29121701257931	-3.18438860819992	-1.97741855724601	-3.20981272580939	-1.81306622296495	-1.81072849027972	-2.04525641474962	hsa-mir-139-5p
hsa-mir-106b-5p	0.101800736010635	-0.267760110841576	1.38622758303632	0.922631422359849	1.21415028972244	1.11573541412518	1.73001594304781	-2.48207894279866	-2.89360352570223	-1.70234086839402	-4.50240305962315	-2.48807808661163	-2.82738745909153	-2.19248121905232	-1.73642551892419	-1.83970891011583	hsa-mir-106b-5p
hsa-mir-16-2-3p	-0.459111599281037	-0.824790205953222	0.167449753666692	1.09441571009831	0.181167188004576	2.0255861698268	1.99908359672403	-0.482630750602257	-4.90975218855684	-4.040417626136	-3.93358922175661	-3.72661917080269	-1.49958172072877	-0.977304335800478	-1.97496660311525	-2.47252893341894	hsa-mir-16-2-3p
hsa-mir-181a-3p	-0.0499360336136893	-0.558304425035967	1.27504303988992	1.97985596684507	-1.81002784733439	0.923110128023301	-0.208056452968312	1.73692742982026	-2.11028119769594	-2.00962108916865	-3.013823997178	-2.86574763527765	-1.44469956523712	-2.51376829782082	-2.82458845039523	-2.43108515225208	hsa-mir-181a-3p
hsa-let-7f-1-3p	0.709139706127319	0.0948405268423203	0.873733204728799	1.56558594207756	-0.732475533909309	0.734903680978532	0.898309557961502	1.42730855921471	-2.13307940960333	-2.2637448471825	-2.15691644280311	-1.94994639184919	-3.18234056041258	-3.37055655828928	-1.19829382416174	-3.0177842493528	hsa-let-7f-1-3p
hsa-mir-497-5p	1.04188288304909	0.844651240163487	0.0711766671355793	1.43108129069565	-0.222982214273113	-1.17003874889902	2.1308888827577	0.0670647598445815	-2.07488713323275	-2.38997714194934	-2.15761785548609	-1.99128978902952	-2.82940501848086	-2.63429237680607	-1.82459972206323	-2.4604902089149	hsa-mir-497-5p
hsa-mir-18a-5p	-0.0539409788544214	-0.431475943216395	1.81899743597349	0.420359639374354	1.83135959069936	0.94634202558759	1.08868628704273	-3.88481505223324	-3.35774017980095	-1.48840561738011	-3.38157721300071	-1.1746071620468	-2.08507323572283	-2.5952173284869	-2.00791709508052	-3.24244501955042	hsa-mir-18a-5p
hsa-mir-4454	0.0403962250745201	0.809979487836722	1.19488913370703	0.823141708827035	0.371742403824582	1.71198863203206	0.928049279736118	-0.0170702581700342	-1.48999538573774	-1.84305324465335	-1.51383241893751	-3.1142172900412	-3.76164895788343	-2.94986495576014	-3.94752722307491	-1.59709264682365	hsa-mir-4454
hsa-mir-141-3p	0.539001689390853	-0.803217944457347	1.9362559447826	1.87698083640685	1.19254368239456	0.477302822991722	-0.0308203592711687	-3.8302922987721	-2.3032174263398	-1.43388286391896	-1.32705445953957	-2.12008440858565	-4.35247857714904	-1.9557320743046	-2.95339434161936	-3.18792226608927	hsa-mir-141-3p
hsa-mir-598-3p	0.0468276684503024	0.202385964888885	1.25120945287517	-1.01652849926372	2.32613203741073	1.43896338475036	-0.296263375810119	-0.7681048610595	-2.61954161188093	-0.165244548738938	-3.96530673996807	-3.75833668901415	-5.99073085757753	-5.17894685545425	-1.59164662204786	-2.01881962446016	hsa-mir-598-3p
hsa-mir-365b-3p	-0.687674254266852	-0.626435314400687	0.682163772175256	0.940625819395514	0.784860419438976	0.44691610194017	-0.209595849053819	2.46304458872533	-2.69745810604642	-3.11352576248783	-2.05250104772156	-2.27616535109751	-1.79371673639283	-1.79407271889252	-1.98918105041351	-2.34400320860112	hsa-mir-365b-3p
hsa-mir-31-5p	-6.96424284242751	-8.49213463082813	-7.74263573793647	-8.3616181272232	-6.08159347430752	-7.12915170318709	-6.73505010113646	-8.55604575332325	0.709121378729535	0.339384778667286	0.448823401896777	0.108759585870996	1.26946569417932	1.89033248518365	1.17400040500543	1.15704670342536	hsa-mir-31-5p
hsa-mir-370-3p	-5.74380212705292	-5.85572414147932	-7.5009141024747	-8.21505372480177	-8.41455136630505	-7.76784845197265	-7.51074778002782	-7.07544357373647	2.0122370862798	1.50229562583122	0.87487749170571	0.270352890241097	0.681151450856294	0.67592590710169	0.143846580863341	0.784018660929403	hsa-mir-370-3p
hsa-mir-615-3p	-4.67830247650548	-5.10989234623937	-7.17293482212063	-7.47203694516886	-7.50160958522983	-6.34033349806767	-6.73332096960909	-6.08233144397727	1.15042251177673	0.732158509719704	0.964251788061824	1.06227927035495	0.753984987432306	0.900941590952444	0.900262709802811	1.34316956708241	hsa-mir-615-3p
hsa-mir-485-5p	-5.26332826176107	-4.49548685860182	-7.57738836173441	-6.96959988917412	-7.32110062412245	-6.67439770979005	-6.18781519172246	-7.20438525289032	1.30568319423629	0.612686230435534	1.75964974700373	0.655569756800807	0.954081014496039	1.09270700740295	0.591375941537003	0.422877887402301	hsa-mir-485-5p
hsa-mir-3151-3p	-5.7341670356897	-7.73061183269617	-5.54572679513386	-6.25986641746093	-5.2894390575219	-5.4500910652471	-5.24361646637225	-5.75768618701092	1.4132448751961	1.13057634417188	1.86449272494511	0.759876625233126	0.786216725069907	0.0865003884130595	0.733921614257015	0.27700126845067	hsa-mir-3151-3p
hsa-mir-432-5p	-3.53124218403961	-3.11138006237967	-6.17062096810109	-6.74725706667823	-6.91433323048913	-5.81195083238054	-5.40907902070217	-5.1809464988085	1.78762917431141	1.47980353937905	1.407908122509	0.336616313435548	0.851456074492197	0.216266324584809	-0.0660592652683065	0.694417900341409	hsa-mir-432-5p
hsa-mir-377-5p	-3.59383007606673	-3.10914818333658	-5.40538983551088	-6.11952945783795	-6.73406459862008	-5.72479160490297	-5.60077916622008	-5.3949568060515	1.6078514973472	1.2762467480979	0.994413068622752	0.496580848849508	0.595174114460952	0.878448884192262	0.325637920222558	1.14741743665461	hsa-mir-377-5p
hsa-mir-665	-3.39625608197933	-3.9389829115429	-4.56145279603819	-5.27559241836526	-6.89012755914738	-5.46581706615143	-5.25934246727657	-5.35837468863641	1.61164367964462	1.49746636485402	0.699452002273755	0.995689391324764	-0.18012124887226	0.738577957167545	0.766450781959911	0.956420686017912	hsa-mir-665
hsa-mir-431-3p	-3.59465687316571	-2.69419516313628	-4.67923512701628	-6.39337474934335	-5.83798488868317	-5.99863689640837	-5.37712479825467	-5.89119451889335	1.23579319572608	1.29963078230989	-0.121170138965917	1.17656537591119	0.475362451627976	0.665189745547902	0.555559046590332	1.67598801739526	hsa-mir-431-3p
hsa-mir-504-5p	-3.84831029200539	-3.53542703090413	-6.5984695067854	-3.50525420705487	-5.02025367428608	-4.91787127617749	-4.97443108313643	-5.22546639794131	2.20849907009951	1.78565288102703	0.563173660153467	1.16656553221888	-0.142790618159392	-0.350906173473809	-0.8460681002594	0.664831148185101	hsa-mir-504-5p
hsa-mir-668-3p	-3.50292591992365	-3.91440821620897	-5.05145127353402	-4.76559089586108	-4.79516353592205	-4.3708530429261	-6.7493409447724	-4.26341066541108	1.51159172046481	1.30292377088436	1.64921810995915	0.839114647554126	0.690136487178377	0.640896902450475	-0.0645846133709898	0.333155677658626	hsa-mir-668-3p
hsa-mir-485-3p	-3.49667318382718	-3.71260467099468	-4.87011183087945	-6.06967828037676	-6.83621651460394	-4.41190602160798	-4.98303900139668	-3.30446364409296	1.31007406958968	1.03836475055533	0.971363699036494	1.10618396423458	0.271382160490622	0.892024675261904	0.327321815223235	1.39680007764344	hsa-mir-485-3p
hsa-mir-222-3p	-5.45939277582641	-4.52552632795597	-3.45271328477191	-3.07005699560608	-6.66028552502347	-5.5186573393702	-4.12338443892698	-3.71938772315686	0.888070261303237	0.344330948501142	0.796383831344158	0.122257229357709	1.62171364059384	1.36007349549389	1.19774325661361	0.744002884459947	hsa-mir-222-3p
hsa-mir-127-3p	-2.4808430341228	-2.49265751444083	-5.00704460159154	-5.79957212260332	-5.46393257004812	-4.35475544535481	-5.05913729958076	-5.38125477955727	1.17267372083308	0.954186419882757	1.2760826976302	0.593078584568244	0.783539782120992	1.15850275470318	0.439190620977616	1.02652871874861	hsa-mir-127-3p
hsa-mir-654-5p	-3.15952313126505	-2.34861300621391	-5.55604539143036	-6.27018501375743	-5.2997576538184	-4.46040966154361	-4.93200696778139	-4.18304228258627	1.28263204518189	0.672798770904162	2.17817655177383	0.190130620322606	1.02269189359999	0.249513395002121	0.466445178463389	0.266682672154168	hsa-mir-654-5p
hsa-mir-134-5p	-2.67394365674263	-2.31283644913101	-6.62300693993672	-5.95863493901006	-5.51872229576981	-4.67937430349501	-4.37603816536756	-3.60230557502351	1.65904651989698	1.11603195471699	1.59900884498163	-0.327745463791189	0.549737985417795	0.964010540847253	0.474891032615054	0.554253883967101	hsa-mir-134-5p
hsa-mir-196a-5p	-3.35567190125196	-2.18219169681612	-5.26676733424703	-5.13291005001915	-5.74744519080128	-4.32313469780532	-3.05228087079317	-4.77511972890432	0.711855423664305	0.294211245703667	1.54583111837878	0.274625655762863	1.0700895837783	1.29076671881926	1.03210058089807	0.861702993847884	hsa-mir-196a-5p
hsa-mir-433-3p	-2.45346259139136	-2.5098499288541	-6.10632460481646	-5.23550172642237	-5.85003686720449	-4.42572637420855	-4.99685935399723	-3.31828399669352	1.09143392510062	0.806045892722807	1.19618109796226	1.27456694285477	0.927714049706464	0.937098011714908	0.558613960459209	0.609488254851559	hsa-mir-433-3p
hsa-let-7b-5p	-4.47186181170594	-3.94536528419358	-4.32765261639589	-2.8346112482464	-4.8980394920938	-3.28939792277055	-3.73424722538259	-2.26354074230768	1.52960496279841	1.31884735366756	1.7301740302906	0.782836042818136	0.0284525590363539	0.251797906820376	0.511961951558562	0.291955123394732	hsa-let-7b-5p
hsa-mir-1185-1-3p	-2.39749024185947	-2.50941225628588	-3.73956471800241	-5.03866684105063	-6.0682394811116	-3.64392898811565	-3.32197717182086	-5.53648661060063	0.848569256959243	0.98920584119747	0.393015983333997	1.4216487930294	0.263255205909792	1.14542853592448	0.766676101254199	1.27580842352452	hsa-mir-1185-1-3p
hsa-mir-493-3p	-2.50242911578254	-2.34756458951404	-4.62211117058903	-4.23671511936518	-4.58821585431351	-3.28943624340142	-3.29446574972028	-5.05646298380254	0.161773793182845	0.0403861691916905	-0.243369881983219	0.810249392063897	1.38905733461364	1.91261483944925	1.06202095991995	1.02885054472902	hsa-mir-493-3p
hsa-mir-1343-3p	-4.2568262996758	-4.25327109668227	-3.4834235583988	-4.78252568144702	-3.49017022662063	-2.9727503292332	-5.18131322963718	-1.47299052893942	1.91915476340678	0.974044978983686	1.69862581920191	0.237217361247032	0.623733025328137	-0.183392805193069	0.120114462212722	0.571477947314761	hsa-mir-1343-3p
hsa-mir-543	-3.17654337698346	-3.24010236984847	-3.86257225434376	-4.57671187667082	-4.6062845167318	-3.44500842956964	-3.56046192558214	-1.90460664477851	0.661996591840425	0.129232710689918	0.714108411873955	0.957604338852987	1.10372179354333	1.72286071772422	0.660347306059481	0.925390391080094	hsa-mir-543
hsa-mir-125b-1-3p	-4.01081676239307	-3.35580364689148	-4.58682285242554	-3.47784023683669	-2.63009539667249	-3.60666433995872	-3.2709067241389	-2.2324354217488	0.470796405837334	-0.0127001079262767	1.47467475084938	0.883411269714246	1.15725661018583	1.09358571024743	1.08589772474739	0.731862705821401	hsa-mir-125b-1-3p
hsa-mir-487b-3p	-1.6142771880846	-1.79809212099279	-5.711239166391	-4.84041628799692	-4.64759650672144	-4.0306409357831	-3.08720074274204	-5.92319855826807	1.15077077405186	1.05817337730622	1.12693374085209	-0.212990668081626	0.642078004605322	1.20560295357521	0.68161985344786	1.18677702449776	hsa-mir-487b-3p
hsa-mir-382-5p	-1.88428285492081	-1.80336876922103	-4.40856066228449	-5.70766278533271	-5.15227292467253	-4.31292493239773	-3.10645033352287	-2.88355445999535	0.55041100804547	0.476329098832672	1.50720864997877	0.14858152507846	1.33842035719812	1.2837875137	1.16326849859969	0.0515973219153303	hsa-mir-382-5p
hsa-mir-29b-1-5p	-3.39089254169171	-4.80237483797702	-2.03252729969356	-2.45716030482564	-3.36120206280275	-3.78488847636175	-3.09298705031665	-2.24448669157062	0.28258818086168	-0.210647336102191	0.176288987469935	-0.00376408468539476	1.9088920795545	1.2327380353515	1.21737376630327	1.20523826316982	hsa-mir-29b-1-5p
hsa-mir-493-5p	-1.8106231737605	-1.39865486179938	-3.5271864192689	-4.52143396078871	-5.03643342801992	-3.47461941127404	-3.66868274198291	-5.01925373033871	0.168071770118987	-0.0726472129250938	-0.0754432997201971	0.860879161290051	1.00435189472483	1.592272088295	1.22021430619873	1.47753947805851	hsa-mir-493-5p
hsa-mir-574-5p	-4.65124638779029	-5.12932643280463	-4.24662555483126	-3.6248978913131	-1.41591881073961	-4.11639116342054	-4.73619798994492	-1.35718291450011	1.64173266223154	1.44053079555862	1.3946694358275	1.20988000881116	0.0593721692155074	-0.257435249983594	0.0783262164268243	0.294135354058446	hsa-mir-574-5p
hsa-mir-193a-5p	-5.42272197338032	-5.32490603887655	-3.16615073313889	-2.35296648061275	-4.20566135858964	-3.50196846567241	-4.53534790253218	-0.817203649638361	1.64708226974539	1.36931347988061	1.13240754512138	0.602646224661594	0.0859838158251928	-0.183883674492658	0.621923221394139	0.988836094651733	hsa-mir-193a-5p
hsa-mir-210-5p	-5.74003112202749	-5.37015370478814	-3.2661886626094	-2.54121665067877	-4.90298572108093	-3.33183383975571	-5.10992920031124	-0.492087245444337	1.59522769829788	0.768568447608819	1.49332218473721	1.82163896449151	0.72863269050948	-0.161069594318014	-1.05376230203124	-0.513849926916272	hsa-mir-210-5p
hsa-mir-409-3p	-1.63062351944518	-1.5694857368782	-3.78344616509215	-4.28999036801085	-4.47653235441022	-2.77634710980705	-3.62098782665904	-2.41044305624805	0.673654775138958	0.51251219310091	0.843435314047757	-0.351085602439221	1.19501704568286	1.81999259503015	0.665348126512247	0.807316150449129	hsa-mir-409-3p
hsa-mir-3605-3p	-4.47520386120589	-4.62365175165741	-3.70180111992889	-5.73786883714332	-3.59751647576198	-2.84063064367916	-3.26218726741734	-0.377707611565745	0.666425697085907	0.114917138546692	1.98179475020533	-0.203552621619509	1.94948424701062	0.886799131217771	-0.14933728391164	-0.686427978401969	hsa-mir-3605-3p
hsa-mir-92b-5p	-3.96554562032337	-3.50255879869254	-2.31767376113023	-2.90628250137344	-2.61392704654704	-3.87411472782316	-2.89003255028475	-0.901601930394246	0.913049532134637	0.692746882070794	1.17238455033974	1.21299621487153	0.618031966923436	0.0554204542652253	0.770476234869982	1.17686721709525	hsa-mir-92b-5p
hsa-mir-584-5p	-3.22652384778943	-1.80098035534079	-2.28028450965021	-2.9373931869409	-1.64727620431051	-3.18464877976345	-3.23193077313438	-3.44644021191415	-0.597437244594489	-1.1431401814525	0.311826197137107	-1.03579260358661	1.66345992254409	1.71429269607524	1.78800974985666	0.92385027533188	hsa-mir-584-5p
hsa-mir-671-5p	-3.47969107786992	-3.2197961216166	-2.2132483253128	-2.17531546108346	-2.61992560042326	-2.36554010886963	-2.69963389135747	-1.97269551249236	0.819723926460942	0.337984048334892	0.959385625544045	1.63698550174012	0.918420657038793	0.558976998452136	0.312287183297449	0.935019086711469	hsa-mir-671-5p
hsa-mir-3605-5p	-4.39395901768484	-2.60380745280051	-3.35752187057405	-3.33469589873491	-2.68619663368324	-2.38741702277115	-2.83301912047599	-0.832515668284909	0.542556110702342	0.241965671680864	1.34879407606026	-0.274310871543512	1.56177469777587	1.24367841735224	1.08000619859854	0.131782459285287	hsa-mir-3605-5p
hsa-mir-221-3p	-4.03536861766765	-2.55306855182982	-1.61288687592288	-1.12720712315746	-4.07812173748618	-4.0133725740026	-2.71177728497779	-2.98536466398198	0.743713868161171	0.432323346368903	0.972409150856196	0.102569424318991	0.736431349123341	1.23670968582968	1.24489653582716	1.09185386232896	hsa-mir-221-3p
hsa-mir-92b-3p	-4.41240120335329	-4.56818252089779	-2.68559330246047	-2.46103437985098	-2.6368964621626	-3.55765427730401	-2.88631044997977	-0.705042155183598	0.399236733509877	0.0694825189030829	0.838916920445935	1.29004652289839	1.2071522300519	0.969178162212974	0.706668335045147	1.05566180390432	hsa-mir-92b-3p
hsa-mir-1296-5p	-3.4460201544198	-2.59716215404058	-3.2468535072709	-2.82348960584803	-2.09010144320985	-2.79758082276944	-2.01453150866614	-1.61974911736301	1.84903866193104	1.42302336287542	0.0444249400845675	-0.0212895848290258	0.185359208897218	0.405020918726486	0.697721431175695	1.11166421505309	hsa-mir-1296-5p
hsa-mir-1307-3p	-3.27590670425779	-2.87248288045658	-3.15373968312112	-2.68567597422744	-2.95403547387552	-2.75104913482853	-2.68582046138942	-0.902908444270965	1.33130079887643	0.981322332892794	-0.419943000064699	0.224013523001706	0.654055131996748	0.820890783290448	0.941758653547445	1.51483069487942	hsa-mir-1307-3p
hsa-mir-2110	-3.80560210831736	-3.49010289900909	-2.36661840611093	-2.39486661886606	-3.46396762311366	-2.79454463228118	-2.78071511134872	-0.816737535182749	1.59486011982961	1.08868554715824	1.50438589359955	0.538805473704332	0.661076186440305	0.663191400667742	-0.0553167954499584	-0.0847302900152442	hsa-mir-2110
hsa-mir-323a-3p	-1.57874326327735	-0.910498367091926	-2.94284404575028	-3.65698366807735	-4.42352190230453	-3.58417391002973	-3.15530688981843	-3.15480343762734	1.15886779669576	0.72703282439603	1.43589724285552	-0.0660839241871709	1.0234500021368	1.35202500233967	0.354362735024896	0.210032619526576	hsa-mir-323a-3p
hsa-mir-1260b	-3.66780276195858	-3.20934559880827	-2.3600635930304	-2.21859312469264	-2.2481657647536	-2.10215643424476	-2.72235023248434	-1.67893818882397	1.07052910494478	0.54059348394508	1.5668034281162	0.330829983221389	0.377659458591117	0.563662055385208	1.03149862219002	0.925957138440203	hsa-mir-1260b
hsa-mir-940	-3.80540405926296	-2.58461814004876	-3.03200131798596	-2.89814403375808	-2.29028675320376	-3.45093876092896	-2.29693158194824	-0.707907809622808	1.30103607056654	0.737411225711267	-0.204669970390284	0.231781926686402	0.251774919757298	0.63059951460448	1.03892960696554	1.77692094607353	hsa-mir-940
hsa-mir-214-3p	-0.96459578008948	-1.16237138290457	-3.98364908449075	-3.810797668647	-4.0468211861754	-3.15897467620941	-2.24565447154469	-2.83853857536019	0.906513427920564	0.468357278677841	0.873526957626979	1.47959296399072	0.941394760070051	0.485365270423475	0.505485392219833	0.819179421656076	hsa-mir-214-3p
hsa-mir-25-5p	-3.01897280542159	-2.9779428970094	-1.79305785944708	-2.12017435866491	-3.65224733925506	-2.81289934698026	-2.10392440757622	-1.12049446874408	0.602977616491718	-0.309047534612106	-0.0322941287904012	1.13403393766617	0.749636675657734	0.713423771226071	1.45684320654973	1.4604750192746	hsa-mir-25-5p
hsa-mir-1301-3p	-2.63869412539744	-2.01967433328541	-1.75837618020393	-2.07475629468399	-2.80694302412039	-1.84560450746698	-3.87895692326459	-1.73816212995196	1.35424643645256	0.734196158134477	0.850243092543248	1.13763182595246	1.15225004549853	0.41344459072206	0.355547216273922	0.279717037823083	hsa-mir-1301-3p
hsa-mir-654-3p	-0.871224471292192	-0.619400859132508	-3.94933944054951	-3.87920775393202	-3.95608610877134	-3.08502925676921	-3.10749586505973	-3.37702752348201	0.972832311577499	0.704224774461198	1.01016741478958	-0.211625007544739	0.469269190698547	1.59741306335441	0.480347875405897	0.999979297307059	hsa-mir-654-3p
hsa-mir-744-5p	-3.74723325222513	-2.40943669290539	-3.1031135278931	-2.16381091161625	-3.22233492537334	-2.05328148761946	-2.40868577635272	-0.683289562296009	1.03749080344497	0.589131155281673	1.46351347366069	0.432224289151505	0.838697834794648	0.843861596874933	0.576775378848534	0.584684955605316	hsa-mir-744-5p
hsa-mir-941	-3.5111046932647	-3.54493973618444	-2.11525102986542	-1.85462794369152	-1.65244292247895	-1.55715439930263	-3.42758996632534	-1.59818897336338	0.872780255029074	0.589494077504243	0.476108810079157	0.611037616324777	0.386852576640825	1.11717615013575	1.03615639588031	1.29653716386289	hsa-mir-941
hsa-mir-423-5p	-4.50711374046361	-2.89745604050578	-2.71891399725853	-1.92364215187162	-3.22842869225967	-2.62194058063626	-2.61903989359024	-0.414193920957575	0.877961658872618	0.112066369790591	1.443941143807	0.989149525963461	1.34826026765133	0.740808927605191	0.507374511516342	-0.0571530270945834	hsa-mir-423-5p
Outliers, not shown in Figure 1A.
hsa-mir-483-3p	-2.16180710086588	3.85934071898482	-6.53815147909356	-5.66732860069948	-4.69690124076044	-5.85755324848565	-0.914113055444583	-4.75011087097062	-5.22303599853833	-3.35370143611749	-4.66191053101694	-1.71797488589682	-5.27229714934757	-5.46051314722428	-4.8732129138179	-4.1077408382878	hsa-mir-483-3p
hsa-mir-383-5p	-5.85560889858114	-4.68212869414529	-4.08220615730414	-4.79634577963121	-0.919027824083658	-1.52713880878008	3.80110475338244	-4.2941655491812	-2.7670906767489	-2.89775611432807	-3.79092770994867	-2.58395765899476	-3.81635182755815	-3.00456782543486	-2.41726759202847	-3.65179551649838	hsa-mir-383-5p
hsa-mir-483-5p	-1.53464326618183	3.78235030886553	-3.79098786829888	-4.50512749062595	-6.11966263140807	-4.69535213841212	-0.845021349762536	-5.5879097608971	-3.47587238774364	-1.8695722311566	-5.08467192166457	-1.07034694865305	-4.52513353855289	-4.29831203715075	-2.71101180374437	-4.94553972821427	hsa-mir-483-5p
	-3.67011142273819	-0.304965113621648	0.981669699950435	2.3263959449673	-0.152606683536519	-0.0851135002241773	-2.91128689811348	2.60123948862253	-6.41697645486817	-5.63129982149425	-7.34263309412904	-6.52560956149114	-7.22366730240334	-7.37793596835671	-6.89497239476506	-6.89683956244469
	-0.553510425431511	-3.79183225123312	1.27276167516244	0.300559533346031	1.32139405035936	2.24381007531663	2.0302030050861	-2.65147347153321	-5.62009376172497	-6.07268729419151	-6.34292853889194	-5.67482457406972	-5.47526786041792	-6.9164645994645	-6.48116745950317	-6.61260189100896
	0.51641997572929	-0.352088810249834	1.91411763012555	0.492687768051939	0.606887841577314	1.78105178452746	1.69340068484475	-1.92213667487077	-5.57225480434482	-5.16235186056129	-5.41166726640717	-5.52662531034061	-5.65468281908927	-6.46180864961048	-6.87450841620409	-5.74646626128928
	-2.64255641989993	-0.0911008104067864	1.79050618937583	2.99905325156414	0.397550674934371	0.53158552350983	-3.58810496538914	-1.30699447791632	-5.07760015412471	-4.79322809242503	-5.68639968804564	-4.47942963709171	-6.12686130493395	-5.90003980353181	-5.31273957012543	-6.54726749459534
	1.94501923996394	1.73336605718531	-0.0502768604213301	-0.160876658107964	0.977341174285398	0.240245898194491	1.82760500551806	-4.0363223279487	-5.25648138513644	-4.10703890352287	-5.9177483389515	-4.4212716708026	-5.52813495728213	-6.49395853382239	-6.71401322247361	-6.14118622488591
	0.596654071303708	-0.793438182752252	1.54348655512488	1.30589822336246	1.54652446939554	0.606805630944494	1.78538476198733	-1.24129661514782	-5.02833033314359	-5.3684491363517	-5.67665823125115	-4.80672316757481	-5.58660513144069	-5.95169889140148	-5.24410442427738	-4.80056044363464
	-0.174805482056245	0.174942757806967	1.89863463975275	0.855982709089393	1.82411649454256	1.56577347241843	0.0652750436872206	-0.563122685621319	-5.09715214781554	-4.48649621251053	-5.11167141962127	-4.93599749915689	-5.23806931507062	-5.78861824347954	-5.20131801007316	-6.05536565730058
	1.92938003322023	1.31288309158301	0.675056385153336	0.187581087630376	0.464160666870659	0.0716351847981212	2.0995135043626	-5.19121355413562	-4.73125287756185	-4.39625474279221	-5.56244483281923	-4.69250976914289	-5.68097835482019	-5.66060773088548	-5.77374721562019	-5.30783542194899
	0.511680914547178	1.44928476030576	1.16189511185596	2.02382158976165	1.62955256920759	-0.612510564132615	0.572187092346993	-4.07391102197547	-4.86876424443053	-3.58439218273086	-7.47756377835146	-4.27059372739754	-5.91802539523977	-5.69120389383764	-5.5189411597101	-6.33843158490116
	0.893696257557075	0.945025278850554	0.359611950020913	1.92411397197495	0.09635169938782	-0.797395120079533	1.62579053229979	1.12016067945566	-4.9067628782382	-5.56794303251615	-4.72414903397055	-5.25414457718284	-5.70226743680167	-5.03732482300765	-4.5024920094954	-5.49190743612876
	2.76636520463904	1.98701051715356	-0.371487842253885	0.0363630597976556	-0.71665072815165	-0.825567091317143	0.841621863934795	-2.23552393071064	-4.69637622597776	-4.41200416427809	-4.92666413664496	-4.09820570894478	-5.56506513114519	-7.25578146955108	-5.08351873542355	-5.48797166133575
	1.44559729482053	2.14960042577397	0.626761718955558	0.522522066568996	0.891632098300288	0.469443077373151	1.10814071924739	-2.24382487735685	-4.83087321469851	-4.77477014067195	-5.62729975179521	-4.46097168533864	-5.05943650403259	-6.09200163144911	-5.18515989599224	-4.5548047513752
	0.128592623714426	0.366725786492523	2.15749609813981	0.214655802008069	1.5979062401605	0.988585955275174	0.91284473511262	-0.256852690426073	-6.10481724934071	-3.65052018619871	-6.12865428254047	-4.92168423158656	-5.56911589942879	-4.34229439802665	-4.75499416462027	-5.98952208909017
	-1.39241431605781	-4.9623259749476	0.605028699437121	0.505195539413351	1.04435693828165	2.32942204792472	2.40337721921413	-6.2117927505988	-6.26968037888766	-4.81538331574567	-4.70855491136627	-4.50158486041236	-4.3189415296969	-5.18522943268625	-5.33489479344607	-5.56942271791597
	3.57745898485361	-3.96662354302474	-0.497213144975734	1.10325912874497	-1.29818272497297	-1.52455891492102	-3.7744626107059	-4.58551406910171	-4.14332809425592	-4.51103272913594	-5.12409640556381	-5.41962669513907	-5.42962844236601	-5.84023686157917	-4.44558170611518	-4.90250205192153
	0.397459227892538	-1.18966172102948	2.30161056052441	0.61328012454695	0.338973895395133	0.97699108186131	2.06929466081686	-4.02409099740183	-3.91205362424838	-4.6276815625487	-4.52085315816931	-4.31388310721539	-5.54627727577878	-5.73449327365549	-5.1471930402491	-5.38172096471901
	-0.963839124517374	-4.33879554477757	1.41655242381078	0.60183584673213	1.10597946707689	1.95608051564857	2.29142995632325	-6.00972608886705	-4.89768871571359	-4.61331665401391	-5.50648824963452	-3.71455569795945	-4.94694986652283	-5.7201283651207	-3.81090003682696	-6.36735605618422
	3.68960812654174	-3.70175401292512	-1.1689456719425	0.825259621956866	-1.6325500151378	-2.88066486411335	-5.08922776451733	-6.18825998587717	-4.07622261272371	-4.79185055102403	-4.68502214664464	-4.47805209569073	-6.71044626425411	-5.89866226213082	-3.72639952800328	-5.54588995319434
	0.556504705127797	1.59051719893319	1.79879780390753	1.98041821390348	0.126763565379462	-0.132898448176913	0.720267641170807	-3.04930281261626	-4.42911853579248	-3.97482147265049	-3.86799306827109	-4.24598551803833	-5.89341718588056	-5.66659568447843	-6.07929545107204	-4.72886087482079
	-0.574634139552104	-0.577184914781582	0.411791995121961	0.500958346625345	0.701248921883369	0.401018628282331	0.416658357638829	2.87108431893292	-5.37237332355355	-5.29296372391396	-5.56319236860267	-3.74503962671141	-4.95107407036962	-4.71728374602096	-4.26884785555758	-4.38521305052078
	0.204421067049586	-0.472665227374981	1.02638525760899	2.16963167768329	1.39708180141288	1.24302188033375	1.1622341991246	-5.0222557275952	-5.2321464493291	-2.91802704423537	-4.75348314199969	-4.97101091957368	-4.89674374990302	-5.63954859945737	-5.46728586532983	-5.82734467188359
	-2.12257739036937	-4.39346135648188	-1.94554191308577	1.94659147155373	-1.74172159536795	-0.0182219317796721	-3.75034678824067	3.30816226738597	-4.70081576042193	-2.45296957474737	-6.04658088850907	-4.83961083755515	-7.07200500611854	-5.6752585032741	-5.67292077058887	-5.32248619433761
	1.38198360609577	-0.14279825430411	1.72049541262044	-0.318943088933231	-0.93347822971535	1.11600703198925	1.57980690759778	1.23705984102293	-4.24810888229952	-4.83820593851599	-2.82448693852807	-4.93944498246152	-4.84991105613754	-5.36005514890162	-6.35771741621639	-5.59224534068629
	0.65599920095296	0.608035031862185	1.83907995048072	0.714901631112089	1.883434851618	0.824943529469135	-1.56905631606299	0.599343937932911	-4.79512232675245	-2.94833033298271	-5.12974689723438	-4.71632596881304	-4.78414837042832	-4.71290985274704	-4.66211063110518	-5.52112942048286
	-0.269027585766651	0.147745697054249	1.13764302648954	1.8491101451515	-0.259024713671774	1.44827272539158	0.674479943014587	1.43921099729068	-5.28379717234644	-2.74461121161794	-5.44513772929615	-4.8596560550885	-4.74809582243452	-4.52127432103239	-4.69296598812222	-4.8205787086756
	-6.64992260628593	3.62093136714014	-4.55459177012157	-0.0437650274483642	-3.2983040325096	0.891541206849322	-2.0508475801903	-3.76655116199863	-4.23947628956633	-3.69206982203286	-5.00027891693231	-3.05634327181218	-4.28873744037557	-4.47695343825229	-6.21158129973326	-6.44610922420317
	-0.322134407787832	2.55178551478911	2.13502265879354	-0.700392802268128	-2.32250116275505	-0.258592912461099	0.606736454074278	0.4419124645462	-4.66360402670041	-3.20930696355842	-5.1569263432014	-4.48047100894627	-3.67333681332301	-4.07100617682868	-4.67635102136469	-6.13327136717104
	0.543352087145918	0.914354089798915	1.89627934667512	2.34088287168698	-0.0888373055751705	-0.280740247284813	0.126910287016797	-0.828386456881589	-5.15929257957686	-5.28995801715603	-5.18312961277664	-3.97615956182271	-4.88662563549874	-2.93733810962552	-4.80946949485643	-3.23664249726873
	-0.254750278229957	1.83414079315893	1.87172825423295	0.392053885542903	-1.76680177146303	0.934666946300259	1.55979158981722	-0.105765884007091	-4.48558160718331	-1.51671137121156	-4.73181106171953	-4.52484101076561	-6.757235179329	-6.53041367792687	-4.94311344452048	-6.17764136899038
	1.01101571089977	1.17662767200228	1.17913596707602	0.256182329913045	1.65342435690727	1.35680746582879	0.718905473827399	-1.41748727503636	-4.64529990476753	-2.19100284162555	-4.08417443724615	-5.46216688701339	-3.88720613351917	-4.88277705345349	-3.97354872515974	-4.94504224379585
	-7.62812889747336	1.56327321495975	-2.11056506062595	1.085054094596	-5.46093489483446	-0.906092838696286	2.94063920768593	0.910594375426499	-3.00355777540091	-3.67027611322028	-2.63744829028467	-3.87105083071673	-4.74087491989541	-5.29166099715683	-5.51171568580805	-4.1612811095568
	-0.242187509699897	-0.0146529365344127	1.21058327555459	1.10799613839385	1.28830240392729	1.86754553384681	0.872072676280506	0.236139722268779	-5.27335153453035	-1.13455629711629	-5.93461848834542	-5.31261093811265	-5.04250476614686	-7.31818360527391	-6.40895527698016	-5.38044879561627
	0.694573259089935	1.6993716289341	0.988506628493094	1.3288147901884	0.244794366105057	-0.124444263431568	1.56745716261353	-0.116537559467456	-3.39681760909276	-2.52748304667193	-4.42065464229253	-3.21368459133862	-5.44607875990201	-4.63429475777872	-4.04699452437233	-3.28152244884223
	0.444223144900569	-0.12860442852561	1.9322704344204	1.39634079977215	1.17389278485061	0.86593868464376	1.06011751271984	-0.976485504366572	-2.92071635085986	-3.92585090635517	-2.54600400756936	-3.61205245102186	-4.72896940216531	-4.81027019612551	-4.22296996271913	-5.26485280924663
	0.307866626916635	-0.0422151247045297	1.53577677206712	1.59476553282396	1.49128953124181	0.59626204681611	1.39844152695252	-1.92727047414686	-3.52572648379842	-1.94589853857257	-4.20164021357788	-3.4800969897942	-4.12752865763644	-5.22263525112167	-4.63533501771528	-4.86986294218519
	1.55046420110158	-0.146716221141855	1.36700528065	2.21155446483497	-0.0863652299085128	-0.0440771789634434	-0.241800847005962	0.661325039801615	-5.02753748696524	-4.74316542526556	-4.05137452016501	-5.42936696993225	-3.33983304360828	-2.39054551773505	-2.80324528432867	-4.91224232671471
	-0.977587973955679	-1.7924259644722	0.438262762703236	1.43836865804229	-2.3054494996848	1.22039901977321	-0.531706453971944	2.84835519028256	-3.24662175674153	-3.37728719432069	-4.27045878994129	-2.06348873898738	-4.29588290755077	-4.48409890542748	-3.89679867202109	-4.131326596491
	2.13824165850303	-0.19556127396041	1.05749526624348	1.23985106816255	0.631265193711611	0.175157302460237	-0.287722786676433	1.01299262021798	-3.06479456550858	-3.7804225038089	-2.67359409942951	-2.46662404847559	-4.11405571631783	-4.88723421491569	-3.29993398150931	-4.53446190597921
	0.689228315767064	-2.8814525753675	1.98150436730745	-0.673741565966054	2.97024221796312	-1.33789740208464	-4.71638530393094	-0.645492523848454	-4.28834265285848	-3.41900809043764	-2.72721718533709	-2.10520963510432	-3.75264130294656	-4.52581980154443	-3.93851956813804	-4.17304749260795
	0.388786193607513	0.12300825266124	1.22279569958867	0.973721288837881	1.31587686673343	0.60636001446006	1.37821953228099	0.929125914781679	-3.44394147314584	-2.69490114444272	-3.75408269150225	-3.65673713172283	-3.40913835916661	-3.11582144597757	-3.24612148187046	-3.76304913704108
	-0.914654611144979	-0.308146232539577	0.991686961950153	0.886023434845124	1.12059539308588	1.50838001005672	-0.171201208371292	2.04043180207241	-3.52101658211193	-2.5812926917997	-3.05942678814146	-3.65981165924515	-3.08485090575093	-3.43656563591052	-3.49312159227886	-4.26821789811147
	-0.108649036949948	-0.209624417427724	2.00006401113516	1.29409832025379	1.51801931881701	0.998211896119857	0.577452341485319	-0.863972077321594	-4.55928962622575	-3.27491756452607	-2.58312665942551	-3.3761566084716	-5.19351327775615	-2.7967667749117	-2.47250094733911	-3.44399446597521
	0.947616054273702	-2.36743647932852	1.68738801766942	0.815183549110099	2.31378738367871	0.640065793714138	-0.416494013244797	-0.497604326607371	-4.72541695633855	-1.85608239391771	-4.74925398953831	-3.5422839385844	-5.77467810714778	-2.64096601013713	-4.37559387161811	-2.02515929536685
	-0.223991076851543	0.423911635221991	-0.781087982098097	-1.10662500333805	-0.363558086765916	1.84242513747791	1.1468196062041	2.40246482189019	-4.24934856066603	-3.02156002733272	-3.88616247075655	-2.04783701359702	-3.00658310230177	-2.99086821468957	-3.40356798128319	-4.02713819649898
	-0.338660636586645	0.114927487041933	1.04692607414654	1.46168418500173	-0.605363160477907	1.33773275663472	1.3790588860076	1.36962410114256	-5.37942543169938	-2.51009086927854	-3.08133437001178	-2.61132991322407	-3.10675848762125	-2.80954765832773	-3.44463984625779	-3.26413027144884
	-0.0289525307534799	-1.81389322256624	2.37916574644178	1.88392110121493	0.297130950915706	1.16706726302392	0.413342869956758	-4.30039919551829	-2.18836182236483	-2.319027259944	-3.2121988555646	-2.59019130533184	-3.50065737900787	-5.01080147177194	-3.42350123836556	-3.65802916283545
	0.14205333226495	-0.830740196676873	1.72451329083055	1.4722777728203	1.39243192627811	0.64681741783175	1.48852772390899	-2.89343846072234	-4.68829168317741	-0.49702902586921	-4.71212871637718	-2.50515866542326	-4.73755283398665	-4.92576883186336	-4.33846859845697	-4.57299652292688
	-2.02502548170194	-2.55198499540718	-0.952062458566028	1.72611534188566	0.0046649971870275	3.19885570682192	-1.19052051116712	-4.16402185044309	-3.6369469780108	-1.1826499148688	-3.66078401121056	-2.45381396025665	-4.68620812882003	-3.87442412669675	-3.28712389329036	-3.52165181776027
	0.254166591096477	-0.516396798493664	1.466854377899	1.18567416284803	0.860645639260893	1.34908646967656	1.78688661465788	-4.06703310886543	-3.53995823643313	-1.08566117329114	-3.56379526963289	-2.35682521867898	-3.58921938724237	-3.77743538511908	-3.19013515171269	-3.4246630761826
	0.692157505657662	1.0034469219558	0.920398754271482	1.82995402715428	-0.0804713476136852	0.66811118073793	1.05074273476662	0.30318288390816	-2.79423310856734	-3.50986104686766	-2.40303264248826	-3.19606259153435	-3.84349425937658	-2.29474466308708	-2.4444100238469	-3.26390044903796
	0.163276314696007	-0.800246806973865	1.16682289126656	1.23002424960896	0.702842160111678	1.75096679000862	1.79501387740421	-3.3702670275362	-3.16512024999127	-3.29578568757044	-2.96656486185459	-2.98198723223712	-2.6700608845767	-2.0179335484419	-2.43063331503552	-3.36176909605548
	1.03528790761628	0.020760751626355	1.42915183083583	1.17929322680745	0.763442080449061	1.18775257344501	1.39843942360679	-2.7303401411471	-5.01062019077241	-0.81935753346421	-2.03445722397218	-3.82748717301826	-3.25252641952404	-4.24809733945836	-3.66079710605198	-3.89532503052187
	0.486799139215897	0.728726693808953	0.998145241582937	0.833344210246297	1.31754302304953	1.35093881096682	1.42920342756193	-2.98640365419106	-3.30732568831371	-0.853028625171717	-4.65309081640084	-2.44612076544693	-3.09355243328916	-2.69680593044471	-2.95750260359328	-5.51395862295054
	1.41227596608717	1.698966780971	0.451729727032823	-0.0954176276297441	-0.236558496736521	-0.305914670442175	1.20881308642297	1.32922600234924	-3.64443037289459	-3.48558919327877	-3.37876078889938	-1.54375951533241	-3.19119118317464	-4.59240090438556	-2.46453228961647	-1.45113270064278
	1.44259159522023	-2.1388157025074	-0.0914341886950171	-1.12750190590945	2.93038829527992	0.00420154119173867	0.380601141508905	-1.62532167545944	-2.09824680302714	-2.22891224060631	-3.12208383622691	-1.915113785273	-4.14750795383639	-3.3357239517131	-1.74842371830672	-2.98295164277662
	-0.509651175836427	-0.684094274820887	0.543859484633308	1.29684587273354	-0.0778622533761189	1.62884797032056	0.747191658916751	1.87379387158552	-2.22848787606179	-1.77419081291981	-4.25232490926156	-2.04535485830765	-2.10782402542872	-4.46596502474775	-3.87866479134136	-2.11319271581126
	-0.588611828494236	-1.62488260599389	0.848507524918336	0.204757230482659	0.875624308562782	2.09997342636161	2.09078460416276	-1.984940243705	-3.83637699452643	0.202882569336714	-5.18214212261357	-4.97517207165965	-5.62260373950188	-5.39578223809975	-4.22351950397221	-4.45804742844211
	0.211043420596154	0.843062762947431	0.539661319200263	0.699990814789327	1.21098655609106	1.41956835803158	1.34427198849106	-0.257260573397959	-3.31514820168682	-0.860851138544829	-3.33898523488658	-2.13201518393267	-4.36440935249606	-3.55262535037277	-1.38036261624523	-3.19985304143629
	-0.00802378105664324	0.615622146061654	1.08051788944508	1.92939821495849	-0.012603204252428	0.234829526659447	-0.853439140026823	1.73757318539206	-2.5667523381999	-2.78488061702941	-3.09308971192885	-1.56419156608757	-3.4555488168159	-3.4322607094989	-1.71942959400865	-2.07948840056241
	-0.378617316604377	-0.374396533971605	0.415327422404507	1.20430572250293	1.26530217703694	1.44103822313505	0.992571634574546	1.11058170194985	-3.15321022488688	-2.38895770852361	-2.20412679214294	-3.06876148199214	-2.00759244692153	-1.71149811068583	-2.18697500082024	-2.83265699008176
	2.35826051691723	0.89403675855994	-0.668312133497782	-0.282916082273937	0.48106040019767	-0.473140730060111	0.52688299134732	1.26656986295443	-3.16055157500016	-2.29121701257931	-3.18438860819992	-1.97741855724601	-3.20981272580939	-1.81306622296495	-1.81072849027972	-2.04525641474962
	0.101800736010635	-0.267760110841576	1.38622758303632	0.922631422359849	1.21415028972244	1.11573541412518	1.73001594304781	-2.48207894279866	-2.89360352570223	-1.70234086839402	-4.50240305962315	-2.48807808661163	-2.82738745909153	-2.19248121905232	-1.73642551892419	-1.83970891011583
	-0.459111599281037	-0.824790205953222	0.167449753666692	1.09441571009831	0.181167188004576	2.0255861698268	1.99908359672403	-0.482630750602257	-4.90975218855684	-4.040417626136	-3.93358922175661	-3.72661917080269	-1.49958172072877	-0.977304335800478	-1.97496660311525	-2.47252893341894
	-0.0499360336136893	-0.558304425035967	1.27504303988992	1.97985596684507	-1.81002784733439	0.923110128023301	-0.208056452968312	1.73692742982026	-2.11028119769594	-2.00962108916865	-3.013823997178	-2.86574763527765	-1.44469956523712	-2.51376829782082	-2.82458845039523	-2.43108515225208
	0.709139706127319	0.0948405268423203	0.873733204728799	1.56558594207756	-0.732475533909309	0.734903680978532	0.898309557961502	1.42730855921471	-2.13307940960333	-2.2637448471825	-2.15691644280311	-1.94994639184919	-3.18234056041258	-3.37055655828928	-1.19829382416174	-3.0177842493528
	1.04188288304909	0.844651240163487	0.0711766671355793	1.43108129069565	-0.222982214273113	-1.17003874889902	2.1308888827577	0.0670647598445815	-2.07488713323275	-2.38997714194934	-2.15761785548609	-1.99128978902952	-2.82940501848086	-2.63429237680607	-1.82459972206323	-2.4604902089149
	-0.0539409788544214	-0.431475943216395	1.81899743597349	0.420359639374354	1.83135959069936	0.94634202558759	1.08868628704273	-3.88481505223324	-3.35774017980095	-1.48840561738011	-3.38157721300071	-1.1746071620468	-2.08507323572283	-2.5952173284869	-2.00791709508052	-3.24244501955042
	0.0403962250745201	0.809979487836722	1.19488913370703	0.823141708827035	0.371742403824582	1.71198863203206	0.928049279736118	-0.0170702581700342	-1.48999538573774	-1.84305324465335	-1.51383241893751	-3.1142172900412	-3.76164895788343	-2.94986495576014	-3.94752722307491	-1.59709264682365
	0.539001689390853	-0.803217944457347	1.9362559447826	1.87698083640685	1.19254368239456	0.477302822991722	-0.0308203592711687	-3.8302922987721	-2.3032174263398	-1.43388286391896	-1.32705445953957	-2.12008440858565	-4.35247857714904	-1.9557320743046	-2.95339434161936	-3.18792226608927
	0.0468276684503024	0.202385964888885	1.25120945287517	-1.01652849926372	2.32613203741073	1.43896338475036	-0.296263375810119	-0.7681048610595	-2.61954161188093	-0.165244548738938	-3.96530673996807	-3.75833668901415	-5.99073085757753	-5.17894685545425	-1.59164662204786	-2.01881962446016
	-0.687674254266852	-0.626435314400687	0.682163772175256	0.940625819395514	0.784860419438976	0.44691610194017	-0.209595849053819	2.46304458872533	-2.69745810604642	-3.11352576248783	-2.05250104772156	-2.27616535109751	-1.79371673639283	-1.79407271889252	-1.98918105041351	-2.34400320860112
	-6.96424284242751	-8.49213463082813	-7.74263573793647	-8.3616181272232	-6.08159347430752	-7.12915170318709	-6.73505010113646	-8.55604575332325	0.709121378729535	0.339384778667286	0.448823401896777	0.108759585870996	1.26946569417932	1.89033248518365	1.17400040500543	1.15704670342536
	-5.74380212705292	-5.85572414147932	-7.5009141024747	-8.21505372480177	-8.41455136630505	-7.76784845197265	-7.51074778002782	-7.07544357373647	2.0122370862798	1.50229562583122	0.87487749170571	0.270352890241097	0.681151450856294	0.67592590710169	0.143846580863341	0.784018660929403
	-4.67830247650548	-5.10989234623937	-7.17293482212063	-7.47203694516886	-7.50160958522983	-6.34033349806767	-6.73332096960909	-6.08233144397727	1.15042251177673	0.732158509719704	0.964251788061824	1.06227927035495	0.753984987432306	0.900941590952444	0.900262709802811	1.34316956708241
	-5.26332826176107	-4.49548685860182	-7.57738836173441	-6.96959988917412	-7.32110062412245	-6.67439770979005	-6.18781519172246	-7.20438525289032	1.30568319423629	0.612686230435534	1.75964974700373	0.655569756800807	0.954081014496039	1.09270700740295	0.591375941537003	0.422877887402301
	-5.7341670356897	-7.73061183269617	-5.54572679513386	-6.25986641746093	-5.2894390575219	-5.4500910652471	-5.24361646637225	-5.75768618701092	1.4132448751961	1.13057634417188	1.86449272494511	0.759876625233126	0.786216725069907	0.0865003884130595	0.733921614257015	0.27700126845067
	-3.53124218403961	-3.11138006237967	-6.17062096810109	-6.74725706667823	-6.91433323048913	-5.81195083238054	-5.40907902070217	-5.1809464988085	1.78762917431141	1.47980353937905	1.407908122509	0.336616313435548	0.851456074492197	0.216266324584809	-0.0660592652683065	0.694417900341409
	-3.59383007606673	-3.10914818333658	-5.40538983551088	-6.11952945783795	-6.73406459862008	-5.72479160490297	-5.60077916622008	-5.3949568060515	1.6078514973472	1.2762467480979	0.994413068622752	0.496580848849508	0.595174114460952	0.878448884192262	0.325637920222558	1.14741743665461
	-3.39625608197933	-3.9389829115429	-4.56145279603819	-5.27559241836526	-6.89012755914738	-5.46581706615143	-5.25934246727657	-5.35837468863641	1.61164367964462	1.49746636485402	0.699452002273755	0.995689391324764	-0.18012124887226	0.738577957167545	0.766450781959911	0.956420686017912
	-3.59465687316571	-2.69419516313628	-4.67923512701628	-6.39337474934335	-5.83798488868317	-5.99863689640837	-5.37712479825467	-5.89119451889335	1.23579319572608	1.29963078230989	-0.121170138965917	1.17656537591119	0.475362451627976	0.665189745547902	0.555559046590332	1.67598801739526
	-3.84831029200539	-3.53542703090413	-6.5984695067854	-3.50525420705487	-5.02025367428608	-4.91787127617749	-4.97443108313643	-5.22546639794131	2.20849907009951	1.78565288102703	0.563173660153467	1.16656553221888	-0.142790618159392	-0.350906173473809	-0.8460681002594	0.664831148185101
	-3.50292591992365	-3.91440821620897	-5.05145127353402	-4.76559089586108	-4.79516353592205	-4.3708530429261	-6.7493409447724	-4.26341066541108	1.51159172046481	1.30292377088436	1.64921810995915	0.839114647554126	0.690136487178377	0.640896902450475	-0.0645846133709898	0.333155677658626
	-3.49667318382718	-3.71260467099468	-4.87011183087945	-6.06967828037676	-6.83621651460394	-4.41190602160798	-4.98303900139668	-3.30446364409296	1.31007406958968	1.03836475055533	0.971363699036494	1.10618396423458	0.271382160490622	0.892024675261904	0.327321815223235	1.39680007764344
	-5.45939277582641	-4.52552632795597	-3.45271328477191	-3.07005699560608	-6.66028552502347	-5.5186573393702	-4.12338443892698	-3.71938772315686	0.888070261303237	0.344330948501142	0.796383831344158	0.122257229357709	1.62171364059384	1.36007349549389	1.19774325661361	0.744002884459947
	-2.4808430341228	-2.49265751444083	-5.00704460159154	-5.79957212260332	-5.46393257004812	-4.35475544535481	-5.05913729958076	-5.38125477955727	1.17267372083308	0.954186419882757	1.2760826976302	0.593078584568244	0.783539782120992	1.15850275470318	0.439190620977616	1.02652871874861
	-3.15952313126505	-2.34861300621391	-5.55604539143036	-6.27018501375743	-5.2997576538184	-4.46040966154361	-4.93200696778139	-4.18304228258627	1.28263204518189	0.672798770904162	2.17817655177383	0.190130620322606	1.02269189359999	0.249513395002121	0.466445178463389	0.266682672154168
	-2.67394365674263	-2.31283644913101	-6.62300693993672	-5.95863493901006	-5.51872229576981	-4.67937430349501	-4.37603816536756	-3.60230557502351	1.65904651989698	1.11603195471699	1.59900884498163	-0.327745463791189	0.549737985417795	0.964010540847253	0.474891032615054	0.554253883967101
	-3.35567190125196	-2.18219169681612	-5.26676733424703	-5.13291005001915	-5.74744519080128	-4.32313469780532	-3.05228087079317	-4.77511972890432	0.711855423664305	0.294211245703667	1.54583111837878	0.274625655762863	1.0700895837783	1.29076671881926	1.03210058089807	0.861702993847884
	-2.45346259139136	-2.5098499288541	-6.10632460481646	-5.23550172642237	-5.85003686720449	-4.42572637420855	-4.99685935399723	-3.31828399669352	1.09143392510062	0.806045892722807	1.19618109796226	1.27456694285477	0.927714049706464	0.937098011714908	0.558613960459209	0.609488254851559
	-4.47186181170594	-3.94536528419358	-4.32765261639589	-2.8346112482464	-4.8980394920938	-3.28939792277055	-3.73424722538259	-2.26354074230768	1.52960496279841	1.31884735366756	1.7301740302906	0.782836042818136	0.0284525590363539	0.251797906820376	0.511961951558562	0.291955123394732
	-2.39749024185947	-2.50941225628588	-3.73956471800241	-5.03866684105063	-6.0682394811116	-3.64392898811565	-3.32197717182086	-5.53648661060063	0.848569256959243	0.98920584119747	0.393015983333997	1.4216487930294	0.263255205909792	1.14542853592448	0.766676101254199	1.27580842352452
	-2.50242911578254	-2.34756458951404	-4.62211117058903	-4.23671511936518	-4.58821585431351	-3.28943624340142	-3.29446574972028	-5.05646298380254	0.161773793182845	0.0403861691916905	-0.243369881983219	0.810249392063897	1.38905733461364	1.91261483944925	1.06202095991995	1.02885054472902
	-4.2568262996758	-4.25327109668227	-3.4834235583988	-4.78252568144702	-3.49017022662063	-2.9727503292332	-5.18131322963718	-1.47299052893942	1.91915476340678	0.974044978983686	1.69862581920191	0.237217361247032	0.623733025328137	-0.183392805193069	0.120114462212722	0.571477947314761
	-3.17654337698346	-3.24010236984847	-3.86257225434376	-4.57671187667082	-4.6062845167318	-3.44500842956964	-3.56046192558214	-1.90460664477851	0.661996591840425	0.129232710689918	0.714108411873955	0.957604338852987	1.10372179354333	1.72286071772422	0.660347306059481	0.925390391080094
	-4.01081676239307	-3.35580364689148	-4.58682285242554	-3.47784023683669	-2.63009539667249	-3.60666433995872	-3.2709067241389	-2.2324354217488	0.470796405837334	-0.0127001079262767	1.47467475084938	0.883411269714246	1.15725661018583	1.09358571024743	1.08589772474739	0.731862705821401
	-1.6142771880846	-1.79809212099279	-5.711239166391	-4.84041628799692	-4.64759650672144	-4.0306409357831	-3.08720074274204	-5.92319855826807	1.15077077405186	1.05817337730622	1.12693374085209	-0.212990668081626	0.642078004605322	1.20560295357521	0.68161985344786	1.18677702449776
	-1.88428285492081	-1.80336876922103	-4.40856066228449	-5.70766278533271	-5.15227292467253	-4.31292493239773	-3.10645033352287	-2.88355445999535	0.55041100804547	0.476329098832672	1.50720864997877	0.14858152507846	1.33842035719812	1.2837875137	1.16326849859969	0.0515973219153303
	-3.39089254169171	-4.80237483797702	-2.03252729969356	-2.45716030482564	-3.36120206280275	-3.78488847636175	-3.09298705031665	-2.24448669157062	0.28258818086168	-0.210647336102191	0.176288987469935	-0.00376408468539476	1.9088920795545	1.2327380353515	1.21737376630327	1.20523826316982
	-1.8106231737605	-1.39865486179938	-3.5271864192689	-4.52143396078871	-5.03643342801992	-3.47461941127404	-3.66868274198291	-5.01925373033871	0.168071770118987	-0.0726472129250938	-0.0754432997201971	0.860879161290051	1.00435189472483	1.592272088295	1.22021430619873	1.47753947805851
	-4.65124638779029	-5.12932643280463	-4.24662555483126	-3.6248978913131	-1.41591881073961	-4.11639116342054	-4.73619798994492	-1.35718291450011	1.64173266223154	1.44053079555862	1.3946694358275	1.20988000881116	0.0593721692155074	-0.257435249983594	0.0783262164268243	0.294135354058446
	-5.42272197338032	-5.32490603887655	-3.16615073313889	-2.35296648061275	-4.20566135858964	-3.50196846567241	-4.53534790253218	-0.817203649638361	1.64708226974539	1.36931347988061	1.13240754512138	0.602646224661594	0.0859838158251928	-0.183883674492658	0.621923221394139	0.988836094651733
	-5.74003112202749	-5.37015370478814	-3.2661886626094	-2.54121665067877	-4.90298572108093	-3.33183383975571	-5.10992920031124	-0.492087245444337	1.59522769829788	0.768568447608819	1.49332218473721	1.82163896449151	0.72863269050948	-0.161069594318014	-1.05376230203124	-0.513849926916272
	-1.63062351944518	-1.5694857368782	-3.78344616509215	-4.28999036801085	-4.47653235441022	-2.77634710980705	-3.62098782665904	-2.41044305624805	0.673654775138958	0.51251219310091	0.843435314047757	-0.351085602439221	1.19501704568286	1.81999259503015	0.665348126512247	0.807316150449129
	-4.47520386120589	-4.62365175165741	-3.70180111992889	-5.73786883714332	-3.59751647576198	-2.84063064367916	-3.26218726741734	-0.377707611565745	0.666425697085907	0.114917138546692	1.98179475020533	-0.203552621619509	1.94948424701062	0.886799131217771	-0.14933728391164	-0.686427978401969
	-3.96554562032337	-3.50255879869254	-2.31767376113023	-2.90628250137344	-2.61392704654704	-3.87411472782316	-2.89003255028475	-0.901601930394246	0.913049532134637	0.692746882070794	1.17238455033974	1.21299621487153	0.618031966923436	0.0554204542652253	0.770476234869982	1.17686721709525
	-3.22652384778943	-1.80098035534079	-2.28028450965021	-2.9373931869409	-1.64727620431051	-3.18464877976345	-3.23193077313438	-3.44644021191415	-0.597437244594489	-1.1431401814525	0.311826197137107	-1.03579260358661	1.66345992254409	1.71429269607524	1.78800974985666	0.92385027533188
	-3.47969107786992	-3.2197961216166	-2.2132483253128	-2.17531546108346	-2.61992560042326	-2.36554010886963	-2.69963389135747	-1.97269551249236	0.819723926460942	0.337984048334892	0.959385625544045	1.63698550174012	0.918420657038793	0.558976998452136	0.312287183297449	0.935019086711469
	-4.39395901768484	-2.60380745280051	-3.35752187057405	-3.33469589873491	-2.68619663368324	-2.38741702277115	-2.83301912047599	-0.832515668284909	0.542556110702342	0.241965671680864	1.34879407606026	-0.274310871543512	1.56177469777587	1.24367841735224	1.08000619859854	0.131782459285287
	-4.03536861766765	-2.55306855182982	-1.61288687592288	-1.12720712315746	-4.07812173748618	-4.0133725740026	-2.71177728497779	-2.98536466398198	0.743713868161171	0.432323346368903	0.972409150856196	0.102569424318991	0.736431349123341	1.23670968582968	1.24489653582716	1.09185386232896
	-4.41240120335329	-4.56818252089779	-2.68559330246047	-2.46103437985098	-2.6368964621626	-3.55765427730401	-2.88631044997977	-0.705042155183598	0.399236733509877	0.0694825189030829	0.838916920445935	1.29004652289839	1.2071522300519	0.969178162212974	0.706668335045147	1.05566180390432
	-3.4460201544198	-2.59716215404058	-3.2468535072709	-2.82348960584803	-2.09010144320985	-2.79758082276944	-2.01453150866614	-1.61974911736301	1.84903866193104	1.42302336287542	0.0444249400845675	-0.0212895848290258	0.185359208897218	0.405020918726486	0.697721431175695	1.11166421505309
	-3.27590670425779	-2.87248288045658	-3.15373968312112	-2.68567597422744	-2.95403547387552	-2.75104913482853	-2.68582046138942	-0.902908444270965	1.33130079887643	0.981322332892794	-0.419943000064699	0.224013523001706	0.654055131996748	0.820890783290448	0.941758653547445	1.51483069487942
	-3.80560210831736	-3.49010289900909	-2.36661840611093	-2.39486661886606	-3.46396762311366	-2.79454463228118	-2.78071511134872	-0.816737535182749	1.59486011982961	1.08868554715824	1.50438589359955	0.538805473704332	0.661076186440305	0.663191400667742	-0.0553167954499584	-0.0847302900152442
	-1.57874326327735	-0.910498367091926	-2.94284404575028	-3.65698366807735	-4.42352190230453	-3.58417391002973	-3.15530688981843	-3.15480343762734	1.15886779669576	0.72703282439603	1.43589724285552	-0.0660839241871709	1.0234500021368	1.35202500233967	0.354362735024896	0.210032619526576
	-3.66780276195858	-3.20934559880827	-2.3600635930304	-2.21859312469264	-2.2481657647536	-2.10215643424476	-2.72235023248434	-1.67893818882397	1.07052910494478	0.54059348394508	1.5668034281162	0.330829983221389	0.377659458591117	0.563662055385208	1.03149862219002	0.925957138440203
	-3.80540405926296	-2.58461814004876	-3.03200131798596	-2.89814403375808	-2.29028675320376	-3.45093876092896	-2.29693158194824	-0.707907809622808	1.30103607056654	0.737411225711267	-0.204669970390284	0.231781926686402	0.251774919757298	0.63059951460448	1.03892960696554	1.77692094607353
	-0.96459578008948	-1.16237138290457	-3.98364908449075	-3.810797668647	-4.0468211861754	-3.15897467620941	-2.24565447154469	-2.83853857536019	0.906513427920564	0.468357278677841	0.873526957626979	1.47959296399072	0.941394760070051	0.485365270423475	0.505485392219833	0.819179421656076
	-3.01897280542159	-2.9779428970094	-1.79305785944708	-2.12017435866491	-3.65224733925506	-2.81289934698026	-2.10392440757622	-1.12049446874408	0.602977616491718	-0.309047534612106	-0.0322941287904012	1.13403393766617	0.749636675657734	0.713423771226071	1.45684320654973	1.4604750192746
	-2.63869412539744	-2.01967433328541	-1.75837618020393	-2.07475629468399	-2.80694302412039	-1.84560450746698	-3.87895692326459	-1.73816212995196	1.35424643645256	0.734196158134477	0.850243092543248	1.13763182595246	1.15225004549853	0.41344459072206	0.355547216273922	0.279717037823083
	-0.871224471292192	-0.619400859132508	-3.94933944054951	-3.87920775393202	-3.95608610877134	-3.08502925676921	-3.10749586505973	-3.37702752348201	0.972832311577499	0.704224774461198	1.01016741478958	-0.211625007544739	0.469269190698547	1.59741306335441	0.480347875405897	0.999979297307059
	-3.74723325222513	-2.40943669290539	-3.1031135278931	-2.16381091161625	-3.22233492537334	-2.05328148761946	-2.40868577635272	-0.683289562296009	1.03749080344497	0.589131155281673	1.46351347366069	0.432224289151505	0.838697834794648	0.843861596874933	0.576775378848534	0.584684955605316
	-3.5111046932647	-3.54493973618444	-2.11525102986542	-1.85462794369152	-1.65244292247895	-1.55715439930263	-3.42758996632534	-1.59818897336338	0.872780255029074	0.589494077504243	0.476108810079157	0.611037616324777	0.386852576640825	1.11717615013575	1.03615639588031	1.29653716386289
	-4.50711374046361	-2.89745604050578	-2.71891399725853	-1.92364215187162	-3.22842869225967	-2.62194058063626	-2.61903989359024	-0.414193920957575	0.877961658872618	0.112066369790591	1.443941143807	0.989149525963461	1.34826026765133	0.740808927605191	0.507374511516342	-0.0571530270945834
